# Supplementary material for: Discovery of Species-Specific Peptide Markers for Superseed Authentication Using Targeted LC-MS/MS Proteomics
Source: Molecules. 2025 Jul 16;30(14):2993. doi: 10.3390/molecules30142993 (PMC12297901; doi:10.3390/molecules30142993)
Supplement: Supplementary file 1 [file molecules-30-02993-s001.zip]

Archive with 1 entries (1 files):
- molecules-3738750-supplementary.pdf
